# Supplementary material for: Exploring genotype by environment interaction on cassava yield and yield related traits using classical statistical methods
Source: PLoS One. 2022 Jul 18;17(7):e0268189. doi: 10.1371/journal.pone.0268189 (PMC9292083; doi:10.1371/journal.pone.0268189)
Supplement: S1 Table — (XLSX) [file pone.0268189.s010.xlsx]

## Sheet: S1_Table
env	trial	trait	min	max	mean	std	gen_var	res_var	pheno_var	H2	CV (%)	Ac
Abuja20	19UYT36setAAB	FYLD	4.875	42.375	23.5502	8.51892	9.0068	40.0972	49.104	0.183422	26.8882	0.508293
Ago-Owu18	17UYT36setAAG	FYLD	17.8125	63.125	34.5064	7.99619	30.079	30.584	60.663	0.495838	16.0268	0.847729
Ago-Owu19	18UYT36setAAG	FYLD	14.6875	49.6875	27.9601	7.81997	34.1818	25.7737	59.9555	0.570119	18.1573	0.881445
Ago-Owu20	19UYT36setAAG	FYLD	23.3125	60.4375	41.3915	9.4781	38.7858	48.8594	87.6452	0.442532	16.8874	0.76727
Ibadan18	17UYT36setAIB	FYLD	5.625	65	36.7749	11.0238	54.3512	63.7986	118.15	0.460019	21.7197	0.830664
Ibadan19	18UYT36setAIB	FYLD	5	73	41.378	12.0831	60.1547	56.2649	116.42	0.516706	18.128	0.854556
Ibadan20	19UYT36setAIB	FYLD	7.0625	44.3125	25.3226	6.95571	17.6066	30.5926	48.1992	0.365288	21.8424	0.711002
Ikenne18	17UYT36setAIK	FYLD	17.5	56.875	35.217	7.96876	36.96	24.2373	61.1973	0.603949	13.9794	0.89106
Ikenne19	18UYT36setAIK	FYLD	6.875	37.1875	20.7147	6.72862	13.2388	30.496	43.7348	0.302706	26.6589	0.741584
Ikenne20	19UYT36setAIK	FYLD	15.875	65.875	41.2387	10.3129	54.9354	51.2123	106.148	0.517537	17.3533	0.811702
Mokwa18	17UYT36setAMK	FYLD	4.375	72.5	33.9757	12.2631	55.3802	54.6006	109.981	0.503545	21.7485	0.850893
Mokwa19	18UYT36setAMK	FYLD	3.125	36.5625	20.3361	8.17825	18.8259	34.0461	52.872	0.356065	28.6924	0.771379
Onne19	18UYT36setAON	FYLD	5	33.75	15.2286	5.00285	10.7066	13.6793	24.3859	0.439051	24.2869	0.821658
Onne20	19UYT36setAON	FYLD	0.75	11.5625	6.52404	2.74902	0.818	3.8981	4.71615	0.173452	30.2629	0.521194
Otobi19	18UYT36setAOT	FYLD	11.0625	83.25	47.4925	16.4917	64.0772	138.98	203.054	0.315567	24.8225	0.747854
Ubiaja20	19UYT36setAUB	FYLD	2.625	33.25	16.869	7.06092	13.7487	16.3249	30.0736	0.457168	23.9517	0.776199
Umudike19	18UYT36setAUM	FYLD	10.5	54.5625	33.0018	9.55935	26.4764	57.5356	84.0119	0.31515	22.9842	0.735717
Abuja20	19UYT36setAAB	DMC	25.1	39.5	34.0918	3.20538	6.8172	3.267	10.0841	0.67603	5.30178	0.862767
Ago-Owu18	17UYT36setAAG	DMC	26	40	32.9626	2.60234	3.0174	3.85	6.86745	0.439384	5.95263	0.82437
Ago-Owu19	18UYT36setAAG	DMC	24	38	31.4907	2.99687	4.164	4.9458	9.10979	0.457093	7.0621	0.834552
Ago-Owu20	19UYT36setAAG	DMC	27.9	41.5	34.8649	2.99813	4.0172	4.8024	8.81957	0.455485	6.28552	0.780065
Ibadan18	17UYT36setAIB	DMC	30	46	38.5258	3.22456	4.0386	5.0636	9.10229	0.443696	5.8409	0.823645
Ibadan19	18UYT36setAIB	DMC	29.7	45.9	40.6903	3.07649	4.9939	3.9001	8.894	0.561492	4.85341	0.86193
Ibadan20	19UYT36setAIB	DMC	26.7	43.2	33.7397	3.55226	5.0699	7.7559	12.8258	0.39529	8.25418	0.72499
Ikenne18	17UYT36setAIK	DMC	23	40	32.4074	3.35455	5.7193	4.8061	10.5254	0.543382	6.76474	0.871484
Ikenne19	18UYT36setAIK	DMC	21	37	30.713	3.12078	3.846	5.7601	9.60608	0.400375	7.81433	0.805286
Ikenne20	19UYT36setAIK	DMC	20.3	40	31.8861	3.73606	11.1997	2.9302	14.1299	0.792626	5.3684	0.927229
Mokwa18	17UYT36setAMK	DMC	26	42	36.1019	3.41229	6.0352	4.9386	10.9738	0.549963	6.15564	0.873993
Mokwa19	18UYT36setAMK	DMC	14	33.8	25.96	4.76846	15.8156	7.7584	23.574	0.670892	10.7295	0.910375
Onne19	18UYT36setAON	DMC	24.8	43.7	35.725	4.27068	11.366	5.1888	16.5548	0.686566	6.37622	0.918594
Onne20	19UYT36setAON	DMC	20.38	35.09	27.6792	2.88712	3.9318	4.4296	8.36137	0.470235	7.60373	0.741448
Otobi19	18UYT36setAOT	DMC	29.3	46.2	40.1389	3.03567	4.2454	4.8527	9.09817	0.466626	5.48817	0.839042
Ubiaja20	19UYT36setAUB	DMC	25.6	39.4	32.9214	3.00521	6.3519	2.7398	9.09169	0.698649	5.02782	0.890422
Umudike19	18UYT36setAUM	DMC	27	44.5	35.6765	4.47688	10.3098	8.6809	18.9907	0.542889	8.25847	0.862533
Abuja20	19UYT36setAAB	DYLD	1.83787	13.7295	8.02483	3.00161	0.5573	5.6209	6.17817	0.0902055	29.5438	0.367951
Ago-Owu18	17UYT36setAAG	DYLD	5.52187	19.1344	11.3206	2.48812	2.3608	3.4344	5.79515	0.407373	16.3701	0.804067
Ago-Owu19	18UYT36setAAG	DYLD	4.62188	16.8938	8.83993	2.73284	4.3715	2.996	7.36751	0.593346	19.5805	0.889618
Ago-Owu20	19UYT36setAAG	DYLD	7.41531	20.2843	14.3279	2.95551	4.4486	4.0841	8.53266	0.521357	14.1047	0.811535
Ibadan18	17UYT36setAIB	DYLD	2.025	24.7	14.3099	4.42977	8.247	10.0264	18.2734	0.451313	22.1277	0.824783
Ibadan19	18UYT36setAIB	DYLD	4.45331	29.054	16.999	4.89529	10.874	9.629	20.503	0.530362	18.2544	0.858755
Ibadan20	19UYT36setAIB	DYLD	2.02694	13.471	8.53367	2.37061	2.0789	3.2783	5.35719	0.388058	21.2172	0.727162
Ikenne18	17UYT36setAIK	DYLD	4.025	19.9062	11.4289	2.84461	3.7448	3.5269	7.27167	0.514986	16.4319	0.85758
Ikenne19	18UYT36setAIK	DYLD	2.1	10.8	6.37193	2.17394	1.0008	3.5638	4.56456	0.219246	29.6268	0.666739
Ikenne20	19UYT36setAIK	DYLD	4.09575	21.3551	13.1533	3.64937	7.458	5.7573	13.2153	0.564344	18.242	0.835103
Mokwa18	17UYT36setAMK	DYLD	1.35625	25.7156	12.3049	4.5983	5.9749	8.5451	14.52	0.411492	23.7565	0.806358
Mokwa19	18UYT36setAMK	DYLD	0.5375	11.6188	5.40023	2.65009	2.5972	3.2154	5.81258	0.446826	33.205	0.821197
Onne19	18UYT36setAON	DYLD	1.31	12.7912	5.43033	1.87381	1.0315	2.1969	3.22836	0.319511	27.2945	0.749474
Onne20	19UYT36setAON	DYLD	0.585925	3.63525	1.89606	0.792854	0.0514	0.383	0.434425	0.118314	32.6409	0.430433
Otobi19	18UYT36setAOT	DYLD	3.24131	33.3	19.0726	6.74792	11.1443	22.5354	33.6797	0.330891	24.8899	0.758797
Ubiaja20	19UYT36setAUB	DYLD	0.895125	11.7797	5.6077	2.54974	1.9993	1.9263	3.92558	0.509303	24.7499	0.799355
Umudike19	18UYT36setAUM	DYLD	3.4335	21.825	11.7697	3.70882	4.5188	8.2611	12.7799	0.353586	24.4205	0.762676
Abuja20	19UYT36setAAB	HI	0.443038	0.794203	0.620575	0.0967006	0.003801	0.001386	0.00518725	0.732763	5.9996	0.884712
Ago-Owu18	17UYT36setAAG	HI	0.365854	0.671958	0.502987	0.0660712	0.002952	0.001293	0.0042447	0.69544	7.1483	0.918409
Ago-Owu19	18UYT36setAAG	HI	0.253731	0.661765	0.452652	0.0976883	0.003277	0.006192	0.00946885	0.346099	17.3836	0.772357
Ago-Owu20	19UYT36setAAG	HI	0.34982	0.740226	0.550233	0.0813073	0.004651	0.002183	0.00683389	0.680507	8.49216	0.881367
Ibadan18	17UYT36setAIB	HI	0.244444	0.824176	0.591825	0.113153	0.006041	0.006817	0.0128576	0.469819	13.9508	0.835311
Ibadan19	18UYT36setAIB	HI	0.373849	0.797281	0.631329	0.0814025	0.003666	0.002789	0.00645505	0.567927	8.36513	0.874736
Ibadan20	19UYT36setAIB	HI	0.263403	0.697216	0.538142	0.0866978	0.003937	0.003053	0.00699011	0.563229	10.2677	0.82873
Ikenne18	17UYT36setAIK	HI	0.363158	0.779412	0.610355	0.0859337	0.006222	0.001316	0.00753815	0.825387	5.94413	0.952042
Ikenne19	18UYT36setAIK	HI	0.309091	0.72549	0.54585	0.090061	0.00494	0.003032	0.00797205	0.619651	10.0879	0.898381
Ikenne20	19UYT36setAIK	HI	0.197973	0.661423	0.466834	0.0854175	0.00483	0.002597	0.00742703	0.65034	10.9161	0.873316
Mokwa18	17UYT36setAMK	HI	0.214286	0.683761	0.487046	0.0844867	0.003808	0.003326	0.00713416	0.533755	11.8415	0.863416
Mokwa19	18UYT36setAMK	HI	0.190083	0.660494	0.428175	0.11441	0.003569	0.006688	0.0102571	0.34796	19.0998	0.766097
Onne19	18UYT36setAON	HI	0.357143	0.916667	0.601729	0.091936	0.003531	0.004068	0.00759977	0.464659	10.6002	0.834183
Onne20	19UYT36setAON	HI	0.35249	0.790323	0.57013	0.0992721	0.006685	0.003174	0.00985879	0.678098	9.88097	0.875922
Otobi19	18UYT36setAOT	HI	0.40658	0.7962	0.65149	0.0782532	0.004325	0.001984	0.00630858	0.685505	6.83699	0.916666
Ubiaja20	19UYT36setAUB	HI	0.440789	0.835556	0.637371	0.0768807	0.004738	0.001231	0.00596916	0.793733	5.50527	0.925053
Umudike19	18UYT36setAUM	HI	0.365701	0.864341	0.67792	0.083958	0.004397	0.002665	0.00706114	0.622652	7.6143	0.890462
Abuja20	19UYT36setAAB	TYLD	3	28.3125	14.3361	6.1596	10.288	26.2898	36.5778	0.281263	35.7655	0.610746
Ago-Owu18	17UYT36setAAG	TYLD	19.0625	50	33.788	6.15938	20.5799	19.1425	39.7224	0.518094	12.949	0.857255
Ago-Owu19	18UYT36setAAG	TYLD	15.625	59.0625	34.048	9.16474	9.3652	75.8314	85.1966	0.109924	25.576	0.512669
Ago-Owu20	19UYT36setAAG	TYLD	14.625	62.9375	34.2755	10.3286	70.1243	42.2036	112.328	0.624282	18.9535	0.857774
Ibadan18	17UYT36setAIB	TYLD	10	46.875	24.9694	8.88433	33.8248	39.6343	73.4591	0.460458	25.2132	0.830875
Ibadan19	18UYT36setAIB	TYLD	6.25	37.625	23.4898	6.41344	15.0329	17.3672	32.4001	0.463978	17.7413	0.831083
Ibadan20	19UYT36setAIB	TYLD	11.125	38.5625	21.6765	6.23301	11.4147	27.6093	39.024	0.292504	24.2404	0.652835
Ikenne18	17UYT36setAIK	TYLD	8.4375	42.8125	22.5376	6.37932	22.2041	17.1655	39.3697	0.563991	18.3832	0.876854
Ikenne19	18UYT36setAIK	TYLD	6.875	31.5625	17.0399	5.43881	16.6595	12.0237	28.6832	0.580809	20.3494	0.88526
Ikenne20	19UYT36setAIK	TYLD	25.3125	81.75	47.6241	13.2028	46.9077	124.79	171.7	0.273196	23.4567	0.642759
Mokwa18	17UYT36setAMK	TYLD	6.25	65.625	35.1221	10.9104	27.9889	65.9921	93.9809	0.297815	23.1294	0.732421
Mokwa19	18UYT36setAMK	TYLD	3.125	65.625	27.1268	10.2608	9.4971	59.4128	68.9099	0.137819	28.4146	0.554202
Onne19	18UYT36setAON	TYLD	1.25	19.375	9.99132	3.4343	2.5457	7.8072	10.3529	0.245896	27.9656	0.688688
Onne20	19UYT36setAON	TYLD	0.6875	12	4.91538	2.27349	1.908	2.2421	4.15015	0.459749	30.463	0.767781
Otobi19	18UYT36setAOT	TYLD	6.4375	50.6875	25.2853	9.57146	33.1198	32.1289	65.2488	0.507593	22.4171	0.854587
Ubiaja20	19UYT36setAUB	TYLD	1.625	22.375	9.64844	4.47111	9.2512	6.2579	15.5091	0.596503	25.9272	0.848179
Umudike19	18UYT36setAUM	TYLD	4.375	50.625	15.9763	6.91687	19.2466	22.9042	42.1508	0.456612	29.9558	0.821731
