# Supplementary material for: Exploring genotype by environment interaction on cassava yield and yield related traits using classical statistical methods
Source: PLoS One. 2022 Jul 18;17(7):e0268189. doi: 10.1371/journal.pone.0268189 (PMC9292083; doi:10.1371/journal.pone.0268189)
Supplement: S2 Table — (XLSX) [file pone.0268189.s011.xlsx]

## Sheet: S2_Table
trait	reduced_loglik	full_loglik	chi	full_param	reduced_param	dof	prob	LRT
FYLD	11175.6	11045.9	129.706	3	2	1	0	Significant
DMC	7786.6	7611.2	175.404	3	2	1	0	Significant
DYLD	8171	8022.8	148.224	3	2	1	0	Significant
HI	-3533.2	-3632.7	99.527	3	2	1	0	Significant
TYLD	10493.7	10426.6	67.086	3	2	1	2.22e-16	Significant
