# Supplementary material for: Exploring genotype by environment interaction on cassava yield and yield related traits using classical statistical methods
Source: PLoS One. 2022 Jul 18;17(7):e0268189. doi: 10.1371/journal.pone.0268189 (PMC9292083; doi:10.1371/journal.pone.0268189)
Supplement: S3 Table — (XLSX) [file pone.0268189.s012.xlsx]

## Sheet: Sheet1
trait	reduced_loglik	full_loglik	chi	full_param	reduced_param	dof	prob	LRT
FYLD	11045.9	10718.2	327.699	19	3	16	0	Significant
DMC	7611.2	7554.3	56.976	19	3	16	1.677e-06	Significant
DYLD	8022.8	7566.6	456.185	19	3	16	0	Significant
HI	-3632.7	-3810.3	177.59	19	3	16	0	Significant
TYLD	10426.6	9996.9	429.662	19	3	16	0	Significant
