# Supplementary material for: Exploring genotype by environment interaction on cassava yield and yield related traits using classical statistical methods
Source: PLoS One. 2022 Jul 18;17(7):e0268189. doi: 10.1371/journal.pone.0268189 (PMC9292083; doi:10.1371/journal.pone.0268189)
Supplement: S4 Table — (XLSX) [file pone.0268189.s013.xlsx]

## Sheet: S4_Table
	FYLD (t/ha)				DMC (%)				DYLD (t/ha)				HI				TYLD (t/ha)
Source	Estimate	SE	%TotVar	Pr > Z	Estimate	SE	%TotVar	Pr > Z	Estimate	SE	%TotVar	Pr > Z	Estimate	SE	%TotVar	Pr > Z	Estimate	SE	%TotVar	Pr > Z
G	12.218	3.3652	62.0543	0.0002	3.4491	0.8987	110.573	<.0001	1.3499	0.4024	45.465	0.0004	0.0002889	0.00073	20.6063	<.0001	12.1109	3.2281	130.479	<.0001
E	108.31	39.3318	550.099	0.0029	14.9366	5.4356	478.845	0.003	19.1671	6.9255	645.553	0.0028	0.005444	0.002035	388.302	0.0037	111.5	40.6708	1201.26	0.0031
rep(E)	4.5843	1.5924	23.2833	0.002	0.7348	0.2364	23.5566	0.0009	0.6952	0.2383	23.4145	0.0018	0.000624	0.000196	44.5078	0.0007	6.4704	2.0077	69.7099	0.0006
GEI	19.6892	2.3468	100	<..0001	3.1193	0.3238	100	<.0001	2.9691	0.3418	100	<.0001	0.001402	0.000175	100	<.0001	9.2819	1.5154	100	<.0001
Residuals	46.2152	2.0975	234.724	<..0001	5.1584	0.2379	165.37	<.0001	6.5687	0.2982	221.235	<.0001	0.003449	0.000158	246.006	<.0001	35.0875	1.6133	378.021	<.0001
TotVar	191.017				27.3982				30.75				0.0112079				174.451
Broad-sense heritability (H2)	0.847552				0.920102				0.807216				0.643511				0.900703
