# Supplementary material for: Exploring genotype by environment interaction on cassava yield and yield related traits using classical statistical methods
Source: PLoS One. 2022 Jul 18;17(7):e0268189. doi: 10.1371/journal.pone.0268189 (PMC9292083; doi:10.1371/journal.pone.0268189)
Supplement: S5 Table — (XLSX) [file pone.0268189.s014.xlsx]

## Sheet: S5_Table
	FYLD (t/ha)				DMC (%)				DYLD (t/ha)				HI				TYLD (t/ha)
Source	Estimate	SE	%TotVar	Pr > Z	Estimate	SE	%TotVar	Pr > Z	Estimate	SE	%TotVar	Pr > Z	Estimate	SE	%TotVar	Pr > Z	Estimate	SE	%TotVar	Pr > Z
G	11.4283	3.4566	14.6588	0.0005	3.4717	0.9289	29.2752	<.0001	1.1835	0.4007	10.8337	0.0016	0.0002889	0.002798	2.57765	<.0001	11.7281	3.2041	20.8264	0.0001
GL	5.2878	2.5112	6.78253	0.0176	1.1829	0.3397	9.97482	0.003	1.4941	0.4361	13.677	0.0003	0.005444	0.000568	48.5729	0.0005	2.0968	1.2538	3.72343	0.0472
GY	0.362	1.2331	0.464328	0.3845	0.02056	0.151	0.173372	0.0009	0.02251	0.1561	0.206056	0.4427	0.000624	6.906e-06	5.5675	0.4637	0.2442	0.8213	0.433643	0.3831
GLY	14.6569	2.9648	18.8	<..0001	2.0307	0.3728	17.1239	<.0001	1.6542	0.4063	15.1425	<.0001	0.001402	0.000873	12.509	<.0001	7.1079	1.922	12.622	0.0001
Residuals	46.2271	2.0985	59.2943	<..0001	5.153	0.2376	43.4527	<.0001	6.5699	0.2983	60.1407	<.0001	0.003449	0.003449	30.7729	<.0001	35.1366	1.6173	62.3945	<.0001
TotVar	77.9621				11.8589				10.9242				0.0112079				56.3136
