# Supplementary material for: Exploring genotype by environment interaction on cassava yield and yield related traits using classical statistical methods
Source: PLoS One. 2022 Jul 18;17(7):e0268189. doi: 10.1371/journal.pone.0268189 (PMC9292083; doi:10.1371/journal.pone.0268189)
Supplement: S6 Table — (XLSX) [file pone.0268189.s015.xlsx]

## Sheet: S6_Table
		FYLD (t/ha)			TYLD (t/ha)				HI		DMC (%)				dyld (t/ha)
Source	DF	SS	F	%TSS	SS	F	%TSS	SS	F	%TSS	DF	SS	F	%TSS	SS	F	%TSS
G	35	48.4	6.3***	8	50.3	9.1***	8.3	161.8	17.8***	26.7794	35	99.7	13.0***	16.5	35.6	5.5***	5.9
E	16	429.9	123.2***	71.2	462	182.9***	76.5	292.2	70.5***	48.3756	16	379.3	108.5***	62.9	456.3	153.0***	75.7
Sensitivities	35	12.8	1.7*	2.1	10	1.8**	1.6	16	1.8**	2.5832	35	11	1.4	1.8	14.8	2.3***	2.4
Residuals	518	113		18.7	81.8		13.5	134.1		22.2603	517	113		18.7	96.4		16
TSS	604	604			604			604			603	603			603
