# Supplementary material for: Exploring genotype by environment interaction on cassava yield and yield related traits using classical statistical methods
Source: PLoS One. 2022 Jul 18;17(7):e0268189. doi: 10.1371/journal.pone.0268189 (PMC9292083; doi:10.1371/journal.pone.0268189)
Supplement: S7 Table — (XLSX) [file pone.0268189.s016.xlsx]

## Sheet: S7_Table
genotype	trait	sens	rank	se_sens	genMean	se_genMean	MSdeviation
TMS14F1297P0019	FYLD	0.638009	1	0.132509	-0.469428	0.11165	0.350759
TMEB419	FYLD	0.663284	2	0.132509	-0.159532	0.11165	0.347111
TMS14F1120P0003	FYLD	0.720531	3	0.132509	-0.544813	0.11165	0.208547
TMS13F1461P0002	FYLD	0.785521	4	0.132509	-0.191809	0.11165	0.190209
TMS14F1312P0003	FYLD	0.813181	5	0.132509	-0.268684	0.11165	0.135172
TMS14F1291P0011	FYLD	0.813931	6	0.155223	-0.311517	0.116296	0.232287
TMS14F1311P0002	FYLD	0.838363	7	0.132509	-0.331006	0.11165	0.227655
IITA-TMS-IBA982101	FYLD	0.839423	8	0.132509	-0.0386168	0.11165	0.33179
TMS14F1194P0002	FYLD	0.855849	9	0.132509	-0.105312	0.11165	0.0973188
IITA-TMS-IBA980581	FYLD	0.878303	10	0.132509	0.133816	0.11165	0.336339
TMS14F1285P0017	FYLD	0.889152	11	0.132509	0.297265	0.11165	0.250666
IITA-TMS-IBA30572	FYLD	0.901697	12	0.132509	-0.344824	0.11165	0.18084
TMS14F1049P0001	FYLD	0.917376	13	0.155223	-0.49069	0.116296	0.0854645
TMS13F1114P0001	FYLD	0.948007	14	0.132509	-0.334415	0.11165	0.318582
TMS14F1306P0015	FYLD	0.958001	15	0.132509	-0.0107741	0.11165	0.116648
TMS14F1223P0007	FYLD	0.978645	16	0.132509	0.128331	0.11165	0.138999
TMS13F1182P0002	FYLD	0.987847	17	0.132509	0.201841	0.11165	0.17546
TMS14F1303P0012	FYLD	0.991913	18	0.132509	0.0025337	0.11165	0.108654
TMS14F1306P0020	FYLD	0.997556	19	0.132509	0.0575284	0.11165	0.314927
TMS14F1195P0005	FYLD	1.02189	20	0.132509	-0.240918	0.11165	0.094785
TMS13F2061P0005	FYLD	1.03824	21	0.132509	-0.14251	0.11165	0.259454
TMS14F1224P0004	FYLD	1.04933	22	0.1413	-0.275482	0.123655	0.158875
TMS13F2207P0001	FYLD	1.0734	23	0.132509	0.252545	0.11165	0.169263
TMS14F1035P0004	FYLD	1.07519	24	0.132509	0.212765	0.11165	0.126115
TMS14F1300P0008	FYLD	1.08534	25	0.132509	0.0270662	0.11165	0.320849
TMS14F1262P0002	FYLD	1.08861	26	0.132509	0.28682	0.11165	0.246501
TMS14F1310P0004	FYLD	1.13306	27	0.132509	0.0801295	0.11165	0.188056
TMS14F1035P0007	FYLD	1.13655	28	0.132509	0.0897696	0.11165	0.190837
IITA-TMS-IBA000070	FYLD	1.18152	29	0.132509	0.653581	0.11165	0.139518
TMS14F1001P0004	FYLD	1.18696	30	0.132509	0.162754	0.11165	0.171534
TMS13F1021P0008	FYLD	1.2025	31	0.132509	0.153006	0.11165	0.220076
TMS14F1022P0006	FYLD	1.25055	32	0.132509	0.24622	0.11165	0.234719
TMS14F1208P0007	FYLD	1.25366	33	0.134494	0.0375781	0.115199	0.173372
TMS14F1036P0007	FYLD	1.26349	34	0.132509	0.618294	0.11165	0.142849
TMS14F1016P0006	FYLD	1.2822	35	0.132509	0.395523	0.11165	0.360027
TMS14F1131P0001	FYLD	1.28552	36	0.134494	0.190206	0.115199	0.268185
TMS14F1194P0002	DMC	0.691926	1	0.139906	0.177403	0.111763	0.685772
TMS14F1022P0006	DMC	0.740707	2	0.139906	-0.563465	0.111763	0.315051
TMS13F1114P0001	DMC	0.754759	3	0.139906	0.277908	0.111763	0.254577
TMS14F1291P0011	DMC	0.758578	4	0.151905	0.647317	0.115856	0.101813
TMS14F1035P0004	DMC	0.792467	5	0.139906	0.740689	0.111763	0.134439
TMS14F1035P0007	DMC	0.820293	6	0.139906	0.00462583	0.111763	0.20362
IITA-TMS-IBA30572	DMC	0.846871	7	0.139906	-0.380598	0.111763	0.207621
TMS14F1285P0017	DMC	0.854776	8	0.139906	0.107735	0.111763	0.232236
TMS14F1195P0005	DMC	0.866648	9	0.139906	0.538974	0.111763	0.0770581
TMS14F1223P0007	DMC	0.868534	10	0.139906	-0.0863137	0.111763	0.131184
TMS14F1036P0007	DMC	0.910711	11	0.139906	0.2994	0.111763	0.0790927
TMEB419	DMC	0.923975	12	0.139906	0.268199	0.111763	0.0937002
TMS14F1303P0012	DMC	0.940631	13	0.139906	0.111004	0.111763	0.27198
TMS14F1208P0007	DMC	0.95332	14	0.147057	0.286465	0.115521	0.162299
TMS14F1224P0004	DMC	0.964848	15	0.185362	0.399797	0.128834	0.204303
TMS14F1306P0015	DMC	0.978371	16	0.139906	0.715653	0.111763	0.206651
IITA-TMS-IBA000070	DMC	0.980722	17	0.139906	-0.285643	0.111763	0.218476
TMS14F1306P0020	DMC	0.981726	18	0.139906	-0.0569271	0.111763	0.153749
TMS13F2207P0001	DMC	0.990319	19	0.139906	0.179898	0.111763	0.242201
TMS14F1001P0004	DMC	0.99064	20	0.139906	-0.538972	0.111763	0.183558
TMS14F1016P0006	DMC	0.998772	21	0.139906	-0.540686	0.111763	0.174676
TMS13F1182P0002	DMC	1.01493	22	0.139906	-0.67071	0.111763	0.343984
TMS14F1311P0002	DMC	1.01888	23	0.139906	-0.0918455	0.111763	0.125003
TMS14F1310P0004	DMC	1.03556	24	0.139906	-0.400311	0.111763	0.188308
TMS14F1300P0008	DMC	1.05861	25	0.139906	-0.0932658	0.111763	0.205055
TMS14F1312P0003	DMC	1.05916	26	0.139906	0.253961	0.111763	0.311331
TMS14F1297P0019	DMC	1.10213	27	0.139906	0.376045	0.111763	0.23467
IITA-TMS-IBA982101	DMC	1.11964	28	0.139906	-0.633208	0.111763	0.213391
TMS14F1262P0002	DMC	1.14173	29	0.139906	0.0184208	0.111763	0.297772
IITA-TMS-IBA980581	DMC	1.14923	30	0.139906	-0.31741	0.111763	0.146391
TMS14F1120P0003	DMC	1.19578	31	0.139906	-0.751855	0.111763	0.253043
TMS14F1131P0001	DMC	1.19619	32	0.147057	0.031936	0.115521	0.147567
TMS13F2061P0005	DMC	1.2729	33	0.139906	-0.0884464	0.111763	0.247983
TMS14F1049P0001	DMC	1.27634	34	0.151905	0.524574	0.115856	0.145325
TMS13F1461P0002	DMC	1.31657	35	0.139906	0.0758013	0.111763	0.272989
TMS13F1021P0008	DMC	1.43742	36	0.139906	-0.423677	0.111763	0.142217
TMS14F1297P0019	DYLD	0.560327	1	0.118356	-0.316356	0.103232	0.338124
TMEB419	DYLD	0.603214	2	0.118356	-0.104249	0.103232	0.30214
TMS14F1120P0003	DYLD	0.738629	3	0.118356	-0.608764	0.103232	0.207588
TMS14F1291P0011	DYLD	0.805958	4	0.133401	-0.109804	0.107259	0.2103
TMS14F1311P0002	DYLD	0.821876	5	0.118356	-0.308252	0.103232	0.210072
TMS13F1461P0002	DYLD	0.823401	6	0.118356	-0.169993	0.103232	0.121094
TMS14F1285P0017	DYLD	0.827953	7	0.118356	0.267553	0.103232	0.244156
IITA-TMS-IBA982101	DYLD	0.849758	8	0.118356	-0.188263	0.103232	0.325115
TMS13F1182P0002	DYLD	0.881713	9	0.118356	-0.0411233	0.103232	0.165831
TMS14F1194P0002	DYLD	0.885012	10	0.118356	-0.0372519	0.103232	0.193291
IITA-TMS-IBA30572	DYLD	0.903338	11	0.118356	-0.382885	0.103232	0.109241
IITA-TMS-IBA980581	DYLD	0.904	12	0.118356	0.0219678	0.103232	0.199109
TMS14F1312P0003	DYLD	0.913683	13	0.118356	-0.152607	0.103232	0.125549
TMS14F1223P0007	DYLD	0.916402	14	0.118356	0.069296	0.103232	0.13959
TMS14F1303P0012	DYLD	0.945639	15	0.118356	0.0321908	0.103232	0.121557
TMS14F1306P0020	DYLD	0.950759	16	0.118356	0.0278807	0.103232	0.220108
TMS14F1306P0015	DYLD	0.997819	17	0.118356	0.165451	0.103232	0.179412
TMS13F1114P0001	DYLD	0.99884	18	0.118356	-0.239961	0.103232	0.178715
TMS14F1224P0004	DYLD	1.00209	19	0.152612	-0.182019	0.118076	0.14575
TMS14F1001P0004	DYLD	1.02814	20	0.118356	-0.0443721	0.103232	0.118032
TMS14F1049P0001	DYLD	1.05533	21	0.133401	-0.309789	0.107259	0.0604735
TMS14F1310P0004	DYLD	1.0666	22	0.118356	-0.0337334	0.103232	0.148609
TMS14F1195P0005	DYLD	1.06701	23	0.118356	-0.08248	0.103232	0.0941142
TMS14F1035P0007	DYLD	1.10474	24	0.118356	0.0570449	0.103232	0.158658
TMS14F1300P0008	DYLD	1.11841	25	0.118356	-0.00558719	0.103232	0.224319
TMS14F1262P0002	DYLD	1.1185	26	0.118356	0.286459	0.103232	0.152111
TMS14F1035P0004	DYLD	1.13581	27	0.118356	0.406381	0.103232	0.11241
TMS13F2061P0005	DYLD	1.14193	28	0.118356	-0.129434	0.103232	0.327434
TMS13F2207P0001	DYLD	1.14747	29	0.118356	0.282497	0.103232	0.198358
IITA-TMS-IBA000070	DYLD	1.1777	30	0.118356	0.47	0.103232	0.0929861
TMS14F1022P0006	DYLD	1.19606	31	0.118356	0.0784494	0.103232	0.206952
TMS14F1131P0001	DYLD	1.207	32	0.121749	0.179327	0.106588	0.213142
TMS14F1036P0007	DYLD	1.27574	33	0.118356	0.643465	0.103232	0.108441
TMS13F1021P0008	DYLD	1.27842	34	0.118356	0.0498063	0.103232	0.152868
TMS14F1208P0007	DYLD	1.27891	35	0.121749	0.133667	0.106588	0.157245
TMS14F1016P0006	DYLD	1.2926	36	0.118356	0.168155	0.103232	0.234371
TMEB419	HI	0.499681	1	0.176474	-0.324338	0.121654	0.300241
IITA-TMS-IBA982101	HI	0.592832	2	0.176474	-0.313403	0.121654	0.660836
TMS13F1461P0002	HI	0.621633	3	0.176474	-0.537239	0.121654	0.322703
TMS14F1311P0002	HI	0.66084	4	0.176474	-0.425513	0.121654	0.341883
TMS13F1182P0002	HI	0.68883	5	0.176474	-0.376837	0.121654	0.405699
TMS13F2207P0001	HI	0.700952	6	0.176474	-0.00866794	0.121654	0.181597
TMS14F1035P0007	HI	0.7046	7	0.176474	0.543566	0.121654	0.194095
TMS14F1306P0015	HI	0.861006	8	0.176474	-0.239551	0.121654	0.355229
TMS14F1036P0007	HI	0.865608	9	0.176474	0.241873	0.121654	0.099094
IITA-TMS-IBA000070	HI	0.888953	10	0.176474	0.705759	0.121654	0.220993
TMS14F1306P0020	HI	0.907193	11	0.176474	0.0260159	0.121654	0.123707
TMS14F1297P0019	HI	0.914443	12	0.176474	-0.868154	0.121654	0.350894
TMS14F1303P0012	HI	0.924224	13	0.176474	-0.336077	0.121654	0.135156
TMS14F1300P0008	HI	0.941945	14	0.176474	-0.477342	0.121654	0.166378
TMS14F1049P0001	HI	0.948539	15	0.176659	-0.299206	0.125401	0.238764
TMS14F1001P0004	HI	0.960575	16	0.176474	0.135618	0.121654	0.0350771
TMS14F1035P0004	HI	0.975925	17	0.176474	0.973875	0.121654	0.197737
TMS14F1120P0003	HI	0.988105	18	0.176474	-1.1725	0.121654	0.436599
IITA-TMS-IBA30572	HI	1.03214	19	0.176474	-0.411333	0.121654	0.039965
TMS14F1022P0006	HI	1.03364	20	0.176474	0.795327	0.121654	0.187768
TMS14F1291P0011	HI	1.0395	21	0.176659	0.52405	0.125401	0.309702
TMS14F1262P0002	HI	1.0653	22	0.176474	0.147032	0.121654	0.313114
TMS14F1194P0002	HI	1.11167	23	0.176474	0.0353151	0.121654	0.3278
TMS14F1016P0006	HI	1.11744	24	0.176474	0.448016	0.121654	0.172823
TMS13F1114P0001	HI	1.12108	25	0.176474	-0.421884	0.121654	0.277424
TMS14F1285P0017	HI	1.12725	26	0.176474	0.886322	0.121654	0.181996
TMS14F1208P0007	HI	1.13411	27	0.177476	0.227236	0.125429	0.313686
TMS13F2061P0005	HI	1.15779	28	0.176474	-0.3677	0.121654	0.105697
TMS14F1310P0004	HI	1.16063	29	0.176474	0.412757	0.121654	0.125069
TMS13F1021P0008	HI	1.21384	30	0.176474	-0.184645	0.121654	0.254468
TMS14F1312P0003	HI	1.2206	31	0.176474	-0.473365	0.121654	0.528434
TMS14F1223P0007	HI	1.23924	32	0.176474	0.96892	0.121654	0.188093
TMS14F1224P0004	HI	1.28149	33	0.18335	0.159675	0.134332	0.356224
TMS14F1131P0001	HI	1.39722	34	0.177476	0.627217	0.125429	0.253929
TMS14F1195P0005	HI	1.44815	35	0.176474	-0.272803	0.121654	0.163014
IITA-TMS-IBA980581	HI	1.53325	36	0.176474	-0.235781	0.121654	0.219717
TMS14F1035P0004	TYLD	0.707644	1	0.109003	-0.561218	0.0950008	0.158282
TMS14F1285P0017	TYLD	0.760223	2	0.109003	-0.411144	0.0950008	0.142642
TMS14F1223P0007	TYLD	0.811956	3	0.109003	-0.564972	0.0950008	0.148535
TMS14F1291P0011	TYLD	0.816663	4	0.120904	-0.567316	0.0985184	0.106393
IITA-TMS-IBA000070	TYLD	0.828334	5	0.109003	-0.141887	0.0950008	0.136325
TMS13F2207P0001	TYLD	0.829889	6	0.109003	0.139422	0.0950008	0.0806644
TMS14F1224P0004	TYLD	0.843691	7	0.109173	-0.317834	0.104684	0.410122
TMS14F1035P0007	TYLD	0.857848	8	0.109003	-0.382364	0.0950008	0.0264231
TMS14F1194P0002	TYLD	0.858319	9	0.109003	-0.12492	0.0950008	0.180711
TMS13F1114P0001	TYLD	0.864026	10	0.109003	-0.0179748	0.0950008	0.186659
TMEB419	TYLD	0.884646	11	0.109003	0.105676	0.0950008	0.132527
TMS14F1306P0015	TYLD	0.910875	12	0.109003	0.114045	0.0950008	0.064528
TMS13F1021P0008	TYLD	0.919361	13	0.109003	0.193844	0.0950008	0.246676
TMS14F1306P0020	TYLD	0.925034	14	0.109003	-0.0122502	0.0950008	0.187433
TMS14F1208P0007	TYLD	0.932706	15	0.109047	-0.158705	0.0979305	0.183273
TMS14F1016P0006	TYLD	0.975428	16	0.109003	-0.138398	0.0950008	0.072645
IITA-TMS-IBA30572	TYLD	0.994634	17	0.109003	0.0576055	0.0950008	0.182541
TMS14F1311P0002	TYLD	0.996533	18	0.109003	-0.000738479	0.0950008	0.0247233
TMS14F1001P0004	TYLD	1.00577	19	0.109003	-0.0659564	0.0950008	0.0932028
IITA-TMS-IBA982101	TYLD	1.03764	20	0.109003	0.283791	0.0950008	0.269385
TMS14F1195P0005	TYLD	1.04524	21	0.109003	-0.0135871	0.0950008	0.0978831
TMS14F1022P0006	TYLD	1.04531	22	0.109003	-0.338335	0.0950008	0.0520235
TMS14F1310P0004	TYLD	1.04721	23	0.109003	-0.234647	0.0950008	0.194721
TMS14F1049P0001	TYLD	1.05819	24	0.120904	-0.19498	0.0985184	0.073804
TMS14F1300P0008	TYLD	1.09156	25	0.109003	0.441778	0.0950008	0.19556
TMS13F1461P0002	TYLD	1.11133	26	0.109003	0.285524	0.0950008	0.103914
TMS14F1131P0001	TYLD	1.11202	27	0.109047	-0.24017	0.0979305	0.21685
TMS14F1262P0002	TYLD	1.11298	28	0.109003	0.114031	0.0950008	0.0838807
IITA-TMS-IBA980581	TYLD	1.13227	29	0.109003	0.37206	0.0950008	0.314517
TMS13F1182P0002	TYLD	1.15078	30	0.109003	0.443887	0.0950008	0.263946
TMS13F2061P0005	TYLD	1.15243	31	0.109003	0.182898	0.0950008	0.0621436
TMS14F1036P0007	TYLD	1.17664	32	0.109003	0.28876	0.0950008	0.129156
TMS14F1297P0019	TYLD	1.18365	33	0.109003	0.253904	0.0950008	0.162554
TMS14F1120P0003	TYLD	1.23582	34	0.109003	0.46979	0.0950008	0.291183
TMS14F1312P0003	TYLD	1.23702	35	0.109003	0.283307	0.0950008	0.195012
TMS14F1303P0012	TYLD	1.31401	36	0.109003	0.344982	0.0950008	0.101502
