# Supplementary material for: Exploring genotype by environment interaction on cassava yield and yield related traits using classical statistical methods
Source: PLoS One. 2022 Jul 18;17(7):e0268189. doi: 10.1371/journal.pone.0268189 (PMC9292083; doi:10.1371/journal.pone.0268189)
Supplement: S8 Table — (XLSX) [file pone.0268189.s017.xlsx]

## Sheet: S8_Table
trait	minimum	median	maximum	variance
FYLD	0.0854645	0.190523	1	0.00672186
DMC	0.0770581	0.204679	1	0.0112127
DYLD	0.0604735	0.172273	1	0.00464979
HI	0.0350771	0.229879	1	0.0170376
TYLD	0.0247233	0.145588	1	0.00734091
