# Supplementary material for: Exploring genotype by environment interaction on cassava yield and yield related traits using classical statistical methods
Source: PLoS One. 2022 Jul 18;17(7):e0268189. doi: 10.1371/journal.pone.0268189 (PMC9292083; doi:10.1371/journal.pone.0268189)
Supplement: S9 Table — (XLSX) [file pone.0268189.s018.xlsx]

## Sheet: S9_Table
trait	minimum	median	maximum	variance
FYLD	0.638009	0.994734	1.28552	0.0312276
DMC	0.691926	0.986023	1.43742	0.0300763
DYLD	0.560327	1.00046	1.2926	0.0336964
HI	0.499681	1.01012	1.53325	0.0581415
TYLD	0.707644	1.00115	1.31401	0.0225173
