# Supplementary material for: Exploring genotype by environment interaction on cassava yield and yield related traits using classical statistical methods
Source: PLoS One. 2022 Jul 18;17(7):e0268189. doi: 10.1371/journal.pone.0268189 (PMC9292083; doi:10.1371/journal.pone.0268189)
Supplement: S10 Table — (XLSX) [file pone.0268189.s019.xlsx]

## Sheet: S10_Table
		FYLD (t/ha)				DMC (%)				TYLD (t/ha)				DYLD (t/ha)				HI
Source	DF	SS	F	%TSS	%GE	SS	F	%TSS	%GE	SS	F	%TSS	%GE	SS	F	%TSS	%GE	SS	F	%TSS	%GE
G	35	8200	6.2***	8.1		2222.9	12.5***	16.1		8108	9.2***	8.7		953.2	5.2***	5.94932		1.7773	17.3***	26.8986
E	16	71730	119.4***	71.1		8754	107.8***	63.3		70830	175.6***	76.1		12160.2	146.3***	75.8969		3.182	67.6***	48.1581
GE	560	21023		20.8		2843.3		20.6		14115		15.2		2908.6		18.1538		1.6481		24.9432
PC1	50	4504	3.2***	4.5	21.4	596.5	3.1***	4.3	21	3742	4.4***	4	26.5	764	4.3***	4.76844	26.2669	0.3489	3.1***	5.28044	21.1698
PC2	48	3301	2.4***	3.3	15.7	451.4	2.4***	3.3	15.9	2487	3.0***	2.7	17.6	510.7	3.0***	3.18749	17.5583	0.2605	2.4***	3.94255	15.8061
Residuals	462	13218		13.1		1795.4		13		7886		8.5		1633.8		10.1972		1.0387		15.7203
TSS		100953				13820.2				93053				16022				6.6074
