# Supplementary material for: Exploring genotype by environment interaction on cassava yield and yield related traits using classical statistical methods
Source: PLoS One. 2022 Jul 18;17(7):e0268189. doi: 10.1371/journal.pone.0268189 (PMC9292083; doi:10.1371/journal.pone.0268189)
Supplement: S11 Table — (XLSX) [file pone.0268189.s020.xlsx]

## Sheet: S11_Table
Genotype	Mean	IPC1	IPC2	ASV	Mean Rank	ASV Rank	GSI
IITA-TMS-IBA000070	37.86	0.91	-2.28	2.6	1	1	2
TMS14F1036P0007	37.41	3.53	-4.74	6.75	2	7	9
TMS14F1223P0007	31.13	2.8	0.7	3.88	13	3	16
TMS14F1035P0004	32.21	2.58	-8.17	8.9	8	9	17
TMS14F1306P0020	30.22	2.4	0.17	3.28	17	2	19
TMS14F1262P0002	33.16	6.09	-8.2	11.67	5	15	20
TMS14F1035P0007	30.63	1.57	-6.44	6.78	15	8	23
TMS14F1001P0004	31.56	1.64	-10.79	11.02	10	13	23
TMS13F1182P0002	32.07	3.41	10.32	11.32	9	14	23
TMS14F1306P0015	29.34	3.75	-2.47	5.68	21	4	25
TMS14F1310P0004	30.5	-5.64	-5.1	9.23	16	10	26
TMS13F2207P0001	32.72	-10.15	-0.57	13.86	6	22	28
TMS14F1022P0006	32.63	-2.15	-19.79	20.01	7	26	33
TMS14F1285P0017	33.3	17.79	3.08	24.47	4	31	35
TMS14F1016P0006	34.55	-8.26	-26.78	29.05	3	33	36
IITA-TMS-IBA980581	31.2	-4.36	18.27	19.22	12	25	37
TMS13F1461P0002	27.02	4.28	9.16	10.87	26	12	38
TMS14F1303P0012	29.51	8.78	-2.2	12.17	20	18	38
TMS14F1131P0001	30.83	-4.37	-12.84	14.16	14	24	38
IITA-TMS-IBA30572	25.05	-4.5	-2.42	6.59	33	6	39
TMS14F1224P0004	26.32	0.51	-10.63	10.66	28	11	39
IITA-TMS-IBA982101	28.99	-7.2	7.02	12.07	22	17	39
TMS14F1049P0001	23.35	-2.58	5.1	6.2	35	5	40
TMS13F1021P0008	31.44	-17.28	0.65	23.58	11	29	40
TMS14F1208P0007	29.82	-2.17	-13.79	14.1	18	23	41
TMS14F1194P0002	28.13	-7.26	7.5	12.42	23	19	42
TMS14F1312P0003	26.03	0.95	11.97	12.04	29	16	45
TMS14F1195P0005	26.38	-9.49	4.25	13.63	27	21	48
TMS14F1300P0008	29.82	-21.06	9.93	30.41	19	34	53
TMS13F2061P0005	27.65	-16.65	7.72	23.99	24	30	54
TMS14F1120P0003	22.49	-7.94	7.74	13.31	36	20	56
TMS14F1311P0002	25.23	14.82	5.62	20.98	31	27	58
TMS14F1291P0011	25.43	16	3.43	22.1	30	28	58
TMEB419	27.44	28.49	10.79	40.34	25	36	61
TMS13F1114P0001	25.19	-17.97	12.41	27.48	32	32	64
TMS14F1297P0019	23.46	28.72	1.38	39.21	34	35	69
