# Supplementary material for: Exploring genotype by environment interaction on cassava yield and yield related traits using classical statistical methods
Source: PLoS One. 2022 Jul 18;17(7):e0268189. doi: 10.1371/journal.pone.0268189 (PMC9292083; doi:10.1371/journal.pone.0268189)
Supplement: S12 Table — (XLSX) [file pone.0268189.s021.xlsx]

## Sheet: S12_Table
Environment	Mega environment	Winning genotype	AMMI estimate
Ago-Owu20	1	IITA-TMS-IBA000070	49.8
Ibadan20	1	IITA-TMS-IBA000070	33.2
Ikenne19	1	IITA-TMS-IBA000070	28.7
Mokwa19	1	IITA-TMS-IBA000070	28.6
Onne19	1	IITA-TMS-IBA000070	23.4
Onne20	1	IITA-TMS-IBA000070	14.5
Ubiaja20	1	IITA-TMS-IBA000070	24.9
Umudike19	1	IITA-TMS-IBA000070	41.2
Abuja20	2	IITA-TMS-IBA980581	32
Ago-Owu18	3	TMS14F1016P0006	47.3
Ibadan19	3	TMS14F1016P0006	62.2
Ikenne18	3	TMS14F1016P0006	49.3
Otobi19	3	TMS14F1016P0006	61.9
Ago-Owu19	4	TMS14F1036P0007	37.1
Ikenne20	4	TMS14F1036P0007	51.3
Mokwa18	5	TMS14F1285P0017	45.3
Ibadan18	6	TMS14F1300P0008	45.4
