# Supplementary material for: Exploring genotype by environment interaction on cassava yield and yield related traits using classical statistical methods
Source: PLoS One. 2022 Jul 18;17(7):e0268189. doi: 10.1371/journal.pone.0268189 (PMC9292083; doi:10.1371/journal.pone.0268189)
Supplement: S13 Table — (XLSX) [file pone.0268189.s022.xlsx]

## Sheet: S13_Table
		FYLD (t/ha)				DMC (%)				TYLD (%)				DYLD (t/ha)				HI
Source	DF	SS	F	%TSS	%GGE	SS	F	%TSS	%GGE	SS	F	%TSS	%GGE	SS	F value	% TSS	%GGE	SS	F value	% TSS	%GGE
E	16	71730	91.3***	71.1		8754	64.3***	63.3		70830	118.5***	76.1		12160.2	117.1***	75.8974		3.182	34.5***	48.1589
G+GE	595	29222		28.9		5066		36.7		22223		23.9		3861.7		24.1026		3.4253		51.8411
PC1	50	9729	6.4***	9.6	33.3	2409.3	11.6***	17.4	47.6	10536	11.9***	11.3	47.4	1214.1	6.4***	7.57775	31.4395	1.8498	14.6***	27.9963	54.004
PC2	48	4479	3.1***	4.4	15.3	596.5	3.0***	4.3	11.8	2852	3.3***	3.1	12.8	753.2	4.1***	4.70107	19.5044	0.3171	2.6***	4.79924	9.25758
Residuals	497	15015		14.9		2060.5		14.9		8835		9.5		1894.4		11.8238		1.2584		19.0456
TSS		100952				13820.3				93053				16021.9				6.6073
