# Supplementary material for: Exploring genotype by environment interaction on cassava yield and yield related traits using classical statistical methods
Source: PLoS One. 2022 Jul 18;17(7):e0268189. doi: 10.1371/journal.pone.0268189 (PMC9292083; doi:10.1371/journal.pone.0268189)
Supplement: S14 Table — (XLSX) [file pone.0268189.s023.xlsx]

## Sheet: S14_Table
genotype	FYLD	FYLD_CultivarIndex	FYLD_rank	DMC	DMC_CultivarIndex	DMC_rank	DYLD	DYLD_CultivarIndex	DYLD_rank
TMS14F1036P0007	37.407	33.5965	2	35.3018	9.6689	7	13.5679	2.58571	1
IITA-TMS-IBA000070	37.8619	29.5422	1	32.516	27.2125	26	12.684	4.66826	2
TMS14F1035P0004	32.2065	81.0367	5	37.4021	3.27388	1	12.3598	5.60601	3
TMS14F1262P0002	33.1567	76.7599	4	33.9668	18.6664	20	11.7488	8.70228	4
TMS13F2207P0001	32.7171	83.5138	6	34.7337	14.7776	13	11.7287	9.39321	5
TMS14F1131P0001	31.3155	93.9751	11	33.6821	16.379	15	10.8883	10.5436	6
TMS14F1208P0007	29.372	107.495	14	34.9619	9.67243	8	10.637	10.6302	7
TMS14F1016P0006	34.5472	73.8746	3	31.3014	36.1308	31	11.1465	11.3021	8
TMS14F1285P0017	33.2957	84.0938	8	34.3879	15.1116	14	11.6519	11.455	9
TMS14F1306P0015	29.3402	126.465	20	37.2856	4.43046	2	11.1321	12.1506	10
TMS14F1035P0007	30.6263	101.029	13	33.8963	18.5294	19	10.58	12.7989	11
TMS14F1022P0006	32.6316	84.0207	7	31.189	37.6683	33	10.6893	13.0449	12
TMS14F1223P0007	31.1252	97.2689	12	33.4638	19.4765	22	10.6421	14.4094	13
TMS13F1021P0008	31.4364	108.701	15	31.8653	32.6886	30	10.5435	14.4993	14
TMS14F1303P0012	29.5102	114.748	17	34.4048	17.0255	16	10.4531	14.9683	15
TMS14F1310P0004	30.5027	110.682	16	31.9706	30.366	29	10.1175	15.7082	16
TMS14F1306P0020	30.2159	121.657	19	33.6055	18.1991	18	10.4312	15.8173	17
IITA-TMS-IBA980581	31.198	119.858	18	32.3672	27.5219	27	10.4009	16.338	18
TMS14F1224P0004	24.7812	141.31	22	34.958	6.94215	6	8.72951	16.3583	19
TMS14F1001P0004	31.5619	92.7536	10	31.3094	36.2142	32	10.0632	16.8773	20
TMS14F1300P0008	29.8228	136.151	21	33.4335	22.3821	25	10.261	17.0397	21
TMS14F1195P0005	26.3847	174.126	26	36.4423	5.84136	4	9.86917	17.2155	22
TMS13F1182P0002	32.0684	90.2831	9	30.6822	43.8917	35	10.0795	18.1115	23
TMS14F1194P0002	28.1293	150.591	23	34.7174	19.1124	21	10.0992	18.4741	24
TMS14F1312P0003	26.0334	189.217	29	35.0875	13.816	12	9.5116	20.5977	25
TMS14F1291P0011	26.6324	200.913	31	37.2374	4.5731	3	10.1433	20.7284	26
TMS13F2061P0005	27.6474	168.482	25	33.4597	21.7003	24	9.63012	21.1781	27
TMS13F1461P0002	27.0208	175.157	28	34.2427	17.9293	17	9.42285	22.1593	28
TMS14F1049P0001	24.4761	232.811	34	36.852	6.26913	5	9.25307	22.8607	29
TMS13F1114P0001	25.1864	215.232	33	35.1971	11.7325	11	9.06676	23.7965	30
TMEB419	27.4381	175.018	27	35.1533	10.9999	10	9.75733	23.9016	31
IITA-TMS-IBA982101	28.9857	157.287	24	30.8625	40.5747	34	9.32982	23.9049	32
TMS14F1311P0002	25.2329	196.317	30	33.4397	20.5016	23	8.71849	26.4205	33
IITA-TMS-IBA30572	25.054	205.284	32	32.0617	30.0478	28	8.33845	27.836	34
TMS14F1297P0019	23.4611	254.519	35	35.6697	10.3867	9	8.67668	31.3958	35
TMS14F1120P0003	22.4915	269.481	36	30.2984	47.0618	36	7.18739	39.0313	36
