# Supplementary material for: Exploring genotype by environment interaction on cassava yield and yield related traits using classical statistical methods
Source: PLoS One. 2022 Jul 18;17(7):e0268189. doi: 10.1371/journal.pone.0268189 (PMC9292083; doi:10.1371/journal.pone.0268189)
Supplement: S15 Table — (XLSX) [file pone.0268189.s024.xlsx]

## Sheet: S15_Table
env	r	H2	rank r	rank H2	sum rank
Ikenne20	0.846783	0.884327	1	1	2
Ikenne18	0.788439	0.781205	2	6	8
Onne19	0.716049	0.867975	7	2	9
Ubiaja20	0.733885	0.815517	5	4	9
Umudike19	0.783381	0.765237	3	8	11
Mokwa19	0.607221	0.852488	12	3	15
Abuja20	0.700549	0.765634	9	7	16
Ago-Owu20	0.738882	0.625961	4	15	19
Ikenne19	0.722955	0.667018	6	14	20
Mokwa18	0.544768	0.785711	15	5	20
Otobi19	0.671858	0.724115	10	10	20
Ago-Owu18	0.711284	0.699081	8	13	21
Ago-Owu19	0.629822	0.716386	11	11	22
Ibadan19	0.515831	0.764243	16	9	25
Ibadan18	0.560149	0.69961	14	12	26
Ibadan20	0.567534	0.540801	13	17	30
Onne20	0.479359	0.565446	17	16	33
