# Supplementary material for: Exploring genotype by environment interaction on cassava yield and yield related traits using classical statistical methods
Source: PLoS One. 2022 Jul 18;17(7):e0268189. doi: 10.1371/journal.pone.0268189 (PMC9292083; doi:10.1371/journal.pone.0268189)
Supplement: S16 Table — (XLSX) [file pone.0268189.s025.xlsx]

## Sheet: Sheet1
env	r	H2_Cullis	rank r	rank H2	sum_rank
Ikenne19	0.824265	0.806104	3	2	5
Otobi19	0.831547	0.781045	2	3	5
Ikenne18	0.789043	0.815452	5	1	6
Ago-Owu20	0.792651	0.75682	4	4	8
Ubiaja20	0.834281	0.712244	1	7	8
Ibadan18	0.717408	0.734398	6	6	12
Umudike19	0.706894	0.699278	7	9	16
Ibadan19	0.575414	0.755143	15	5	20
Onne19	0.673199	0.529585	8	12	20
Onne20	0.654311	0.641003	9	11	20
Ago-Owu18	0.589723	0.711041	14	8	22
Ikenne20	0.640653	0.436894	10	13	23
Ibadan20	0.633203	0.415321	11	14	25
Mokwa18	0.357566	0.679921	16	10	26
Abuja20	0.623878	0.198853	12	17	29
Ago-Owu19	0.614888	0.270339	13	16	29
Mokwa19	0.139973	0.32216	17	15	32
